# Supplementary material for: AgRP neurons shape the sperm small RNA payload
Source: Sci Rep. 2025 Feb 28;15:7206. doi: 10.1038/s41598-025-91391-4 (PMC11871312; doi:10.1038/s41598-025-91391-4)
Supplement: Supplementary file 2 — Supplementary Material 2 [file 41598_2025_91391_MOESM2_ESM.xlsx]

## Sheet: SuppFig1D
		Ct
sample id	group	Prm2	Ckit	E-Cad	Prm1	2-dCt(Prm2/Prm1)	2-dCt(Ckit/Prm1)	2-dCt(Ecad/Prm1)	Relative gene expression over Prm2
activated1	AgRP+	22.4154	30.2679	30.5284	23.6568	2.3643	0.0102297	0.00853921	1.27241	0.00550537	0.00459559
activated2	AgRP+	21.5875	33.4031	34.6726	22.2536	1.58684	0.000440235	0.000182612	0.853996	0.000236924	9.82772e-05
activated3	AgRP+	21.9853	33.3442	34.0264	22.7413	1.68882	0.000642961	0.000400723	0.908879	0.000346026	0.000215659
activated4	AgRP+	21.8296	31.2701	30.1908	22.7044	1.83379	0.00263917	0.00557666	0.986901	0.00142034	0.00300122
control5	AgRP-	22.4234	30.3658	30.4042	23.603	2.2652	0.00920917	0.00896698	1.21908	0.00495615	0.00482581
control6	AgRP-	21.7689	33.4206	34.433	22.3697	1.51656	0.000471339	0.000233657	0.816175	0.000253663	0.000125749
control7	AgRP-	21.9168	33.2248	34.3452	22.7071	1.72946	0.000682123	0.000313734	0.930751	0.000367102	0.000168844
control8	AgRP-	21.9338	30.9504	30.299	22.8446	1.88009	0.0036299	0.00570151	1.01182	0.00195352	0.00306841
